# Supplementary material for: State T21, Restrictions on Flavored E-Cigarette Products, and Non-Medical Cannabis Sales Legalization in Relation to Young Adult Reports of Vape Shop Age Verification and Product Offerings: A Multilevel Analysis
Source: Int J Environ Res Public Health. 2022 Nov 16;19(22):15079. doi: 10.3390/ijerph192215079 (PMC9690108; doi:10.3390/ijerph192215079)
Supplement: Supplementary file 1 [file ijerph-19-15079-s001.zip]

Archive with 1 entries (1 files):
- ijerph-1982682-supplementary.pdf
